# Supplementary material for: Regio- and Stereoselective Synthesis of Nitro-fatty Acids as NRF2 Pathway Activators Working under Ambient or Hypoxic Conditions
Source: J Med Chem. 2025 May 26;68(11):12172–84. doi: 10.1021/acs.jmedchem.5c00982 (PMC12169669; doi:10.1021/acs.jmedchem.5c00982)
Supplement: Supplementary file 2 [file jm5c00982_si_002.csv]

Compound	SMILE	21% O2; IC50 ± SEM (µM)	4% O2; IC50 ± SEM (µM)	1% O2; IC50 ± SEM (µM)
10-NO2OA	OC(CCCCCCC/C=C([N+]([O-])=O)\CCCCCCCC)=O	6.28 ± 0.19	5.74 ± 0.20	8.19 ± 0.21
9-NO2OA	OC(CCCCCCC/C([N+]([O-])=O)=C\CCCCCCCC)=O	9.47 ± 0.57	7.75 ± 0.54	6.93 ± 0.32
10-NO2LA	O=[N+](/C(C/C=C\CCCCC)=C/CCCCCCCC(O)=O)[O-]	11.78 ± 0.41	11.17 ± 0.26	13.79 ± 1.02
9-NO2cLA	CCCCCC/C=C/C=C([N+]([O-])=O)\CCCCCCCC(O)=O	18.03 ± 1.96	17.19 ± 2.26	14.31 ± 1.82
10-NO2SA	CCCCCCCCC([N+]([O-])=O)CCCCCCCCC(O)=O	ca. 100	> 100	> 100
